# Supplementary material for: Announcing the Genome Atlas of Bamboo and Rattan (GABR) project: promoting research in evolution and in economically and ecologically beneficial plants
Source: Gigascience. 2017 Jun 16;6(7):1–7. doi: 10.1093/gigascience/gix046 (PMC5570132; doi:10.1093/gigascience/gix046)
Supplement: Additional Files [file gix046_Additional-Files.zip]

Archive with 2 entries (2 files):
- Additional file 1.xlsx
- Additional file 2.xlsx
