# Supplementary material for: Announcing the Genome Atlas of Bamboo and Rattan (GABR) project: promoting research in evolution and in economically and ecologically beneficial plants
Source: Gigascience. 2017 Jun 16;6(7):1–7. doi: 10.1093/gigascience/gix046 (PMC5570132; doi:10.1093/gigascience/gix046)
Supplement: Additional Files [file gix046_Additional-Files.zip › Additional file 1.xlsx]

## Sheet: 工作表1
Additional file 1. Summary of BR transcriptomic data in NCBI’s SRA
No.	Accession	Data Source	Treatment	Species	Data description	Tissue
1	SRR2035212	PRJNA284595	No special treatment	Phyllostachys edulis (bamboo)	geographic location="China"	Leaf
2	SRR2035263
3	SRR2035327
4	SRR4450542	PRJNA350353	Genome-Wide Identification, Characterization, and Stress-Responsive Expression Profiling of Genes Encoding LEA (Late Embryogenesis Abundant) Proteins in Moso Bamboo (Phyllostachys edulis)		development stage="adult" geographic location="China: Linyanshan, Dujiangyan, Sichuan"
5	SRR4450543
6	SRR4450544
7	SRR4450545
8	SRR4450546
9	SRR4450547
10	SRR4450548
11	SRR4450549
12	SRR4450550
13	SRR4450551
14	SRR945765	PRJNA213660	No special treatment		geographic location="Jiangxi Province, China"	Culm
15	SRR4209871	PRJNA342231			geographic location="Japan: Aichi Prefecture, Togo Field Research Station" tissue="young shoots apex" ecotype="Japan" genotype="WT" height or length="25 cm" latitude and longitude="35.06 N 137.04 E"	Shoots
16	SRR4209872
17	SRR4209873
18	SRR4209874
19	SRR4209875
20	SRR4209876
21	SRR4209877
22	SRR4209878
23	SRR4209879
24	SRR4209880
25	SRR4209881
26	SRR4209882
27	SRR4209883
28	SRR4209884
29	SRR4209885
30	SRR4209886
31	SRR4209887
32	SRR4209888
33	SRR4209889
34	SRR4209890
35	SRR3050072	PRJNA306797			cultivar="moso bamboo"
36	SRR3056054				cultivar="Longlin"
37	SRR3056056				cultivar="Xiaomaozhu"
38	SRR3521404	PRJNA321736			ecotype="wild type"
39	SRR3521411				cultivar="Pachyloen"
40	ERR105067	PRJEB2956			unknown	Unknown
41	ERR105068
42	ERR105069
43	ERR105070
44	ERR105071
45	ERR105072
46	ERR105073
47	ERR105074
48	ERR105075
49	ERR105076
50	ERR105077
51	SRR1185317	PRJNA217219
52	SRR1187864
53	SRR520139	PRJNA169407		Dendrocalamus latiflorus (bamboo)	Transcriptome Sequencing and De Novo Analysis for Ma bamboo	Mixed sample
54	SRR3089417	PRJNA308068		Daemonorops jenkinsiana (rattan)	hese samples included the distal cirrus without hooks at the initial stage (CI) and developed stage (CD) and cirrus with hooks at the initial stage (HI) and developed stage (HD) and two replications for each sample	Cirrus and Hooks
55	SRR3089429
56	SRR3089432
57	SRR3089433
58	SRR3089434
59	SRR3089435
60	SRR3089436
61	SRR3089437
