# Supplementary material for: Announcing the Genome Atlas of Bamboo and Rattan (GABR) project: promoting research in evolution and in economically and ecologically beneficial plants
Source: Gigascience. 2017 Jun 16;6(7):1–7. doi: 10.1093/gigascience/gix046 (PMC5570132; doi:10.1093/gigascience/gix046)
Supplement: Additional Files [file gix046_Additional-Files.zip › Additional file 2.xlsx]

## Sheet: 工作表1
Additional file 2. List of the current GABR Consortium members
No.	Member	Nation	Insititution/Organization
1	Hansheng Zhao	China	State Forestry Administration Key Open Laboratory on the Science and Technology of Bamboo and Rattan, International Center for Bamboo and Rattan, Beijing 100102, China
2	Shancen Zhao		BGI-Shenzhen, Shenzhen 518083, China
3	Benhua Fei		State Forestry Administration Key Open Laboratory on the Science and Technology of Bamboo and Rattan, International Center for Bamboo and Rattan, Beijing 100102, China
4	Huan Liu		BGI-Shenzhen, Shenzhen 518083, China
5	Huanming Yang		BGI-Shenzhen, Shenzhen 518083, China
6	Jin Wei		International Network for Bamboo and Rattan, Beijing 100102, China
7	Feng Tang		State Forestry Administration Key Open Laboratory on the Science and Technology of Bamboo and Rattan, International Center for Bamboo and Rattan, Beijing 100102, China
8	Qiang Gao		BGI-Shenzhen, Shenzhen 518083, China
9	Hang Xun		State Forestry Administration Key Open Laboratory on the Science and Technology of Bamboo and Rattan, International Center for Bamboo and Rattan, Beijing 100102, China
10	Lianghua Qi		State Forestry Administration Key Open Laboratory on the Science and Technology of Bamboo and Rattan, International Center for Bamboo and Rattan, Beijing 100102, China
11	Shuyan Lin		Nanjing Forestry University, Bamboo Research Institute, Nanjing Jiangsu 210037, China
12	Lianfeng Gu		Basic Forestry and Proteomics Research Center, Haixia Institute of Science and Technology, Fujian Agriculture and Forestry University, Fuzhou 350002, China
13	Lubin Li		Research Institute of Forestry, Chinese Academy of Forestry, Beijing 100091, China
14	Tiansheng Zhu		School of Computer Science, Fudan University, Shanghai 200433, China
15	Qiang Wei		Co-Innovation Center for Sustainable Forestry in Southern China, Nanjing Forestry University, Nanjing, Jiangsu 210037, China
16	Zhen Su		State key Laboratory of Plant Physiology and Biochemistry, College of Biological Sciences, China Agricultural University, Beijing 100193, China
17	Zhimin Gao		State Forestry Administration Key Open Laboratory on the Science and Technology of Bamboo and Rattan, International Center for Bamboo and Rattan, Beijing 100102, China
18	Xin Liu		BGI-Shenzhen, Shenzhen 518083, China
19	Zehui Jiang		State Forestry Administration Key Open Laboratory on the Science and Technology of Bamboo and Rattan, International Center for Bamboo and Rattan, Beijing 100102, China
20	Lucrecia SANTINONI	Argentina	Agriculture and Forestry Production Ministry of Agriculture, Livestock and Fisheries
21	Jahan ARA Senior Assistant Chief	Bangladesh	Environment and Forests (MOEF) Government of the People's Republic of Bangladesh
22	Césaire Paul GNANGLE	Benin	Researcher at INRAB Laboratorie Sciences du Sol Eau et Environnement Ministry of Agriculture, Breeding and Fishing
23	Passang Wangchen Norbu	Bhutan	Social Forestry and Extension Division Department of Forests and Park Services Ministry of Agriculture and Forests (MoAF)
24	Phento Tshering		Department of Forests and Park Services
25	Roberto Magno de Castro e Silva	Burundi	Federal University of Goiás (UFG), Goiania, Goiás, Brazil
26	Mahamat Habibou	Cameroon	Promotion and Processing of Forest Products Ministry of Forestry and Wildlife
27	Juteau D. Tousse		Legal and Political Officer Division of Legal Affairs and Treaties Ministry of External Relations
28	Viletta Diamantopoulos	Canada	Bilateral Affairs and Trade Division Multilateral and Bilateral Affairs Directorate International Affairs Branch, Environment and Climate Change Canada
29	Angelica Meira Costa		International Affairs Branch Environment and Climate Change Canada / Government of Canada
30	Mrs. Marlene Gonzalez	Chile	Regional Manager Metro politana Headquater Forest Institute – INFOR Ministry of Agriculture Sucre2397,NunoaSantiago, Chile
31	Juan Lucas Restrepo	Colombia	National Corporation of Agricultural Research (CORPOICA) Kilómetro 14 Vía Mosquera. Cundinamarca Colombia
32	Mrs. Maria Aguilera		CooperacionTecnicaI internacional Ministerio de Agricultura y Desarrollo Rural
33	Acosta Morejon Idalmis	Cuba	Development and Cooperation Agroforestry Research Institute Calle 174# 1723 e/17B y 17 C, Reparto Siboney, Playa, La Habana, Cuba Ministry of Agriculture
34	Lic. Humberto Garcia Corrales		Agroforestry Research Institute Calle 174 No. 1723 e/ 17B y 17C. Siboney Playa, Ciudad de La Habana
35	Pablo Jose Noboa Baquerizo	Ecuador	Forestry Production Ministry of Agriculture, Livestock,Aquaculture and Fisheries (MAGAP)
36	Mussie Robel Ghebreigziabiher	Eritrea	Forest Conservation & Development Forestry & Wildlife Authority (FWA) Ministry of Agriculture P.O. Box 1048 Asmara Eritrea
37	Yigardu Mulatu Mengesha	Ethiopia	Ethiopian Environment and Forest Research Institute (EEFRI), Addis Ababa, Ethiopia
38	Daniel A. Ofori	Ghana	Forestry Research Institute of Ghana P. O. Box UP 63 KNUST Kumasi
39	Dr (Mrs) RekhaPai	India	Forests Survey and Utilization Division Ministry of Environment, Forests and Climate Change Prithvi Wing
40	Hargyono Director	Indonesia	Directorate of Business Development for Social Forestry and Customary Forestry Ministry of Environment and Forestry 10270 Indonesia
41	Eri Indrawan		Deputy Director of Social Forestry and Customary Forest Business Development (for Partnership, Private Forest, and Customary Forest) DG Social Forestry and Environment Partnership(DG - SFEP) Ministry of Environment and Forestry
42	Gladstone Rose	Jamaica	Director Special Projects Bureau of Standards Jamaica Ministry of Industry, Commerce, Agriculture and Fisheries
43	George Mbeva Muthike	Kenya	Kenya Forestry Research Institute P.O Box 20412 - 00200 Nairobi, Kenya
44	Edward S. Kamara	Liberia	Forest Products Marketing & Revenue Forecast Forestry Development Authority Whein Town, Mount Barclay
45	Harrison S. Karnwea, Sr		Forestry Development Authority (FDA) Whein Town, Mount Barclay, Liberia
46	Benohery Wilson	Madagascar	Valorization of Forest Resources Ministry of Environment, Ecology, Sea and Forests B.P 243 Nanisana 101 Antananarivo Madagascar Madagascar
47	Kasizo Zukas Simon Chirambo	Malawi	Forestry Department of Forestry Ministry of Natural Resources, Energy and Mining Box 30048, Lilongwe 3 Malawi
48	Tarmeze Bin Wan Ariffin Wan	Malaysia	FOREST PROD DIV., Forest Research Institute Malaysia (FRIM), Kepong Selangor 52109, Malaysia
49	Darlindo Pechisso	Mozambique	Forestry Department, National Directorate of Land and Forestry, Mozambique
50	Thaung Naing Oo	Myanmar	Forest Research Institute (FRI) Forest Department Ministry of Natural Resources and Environmental Conservation (MONREC) Forest Research Institute, Yezin, Nay Pyi Taw Myanmar
51	Nyi Nyi Kyaw		Forest Department Ministry of Natural Resources and Environmental Conservation
52	Gopal Prasad Gautam	Nepal	Forests and Soil Conservation Babarmahal, Kathmandu, Nepal PO Box: 3339
53	Ibrahim Adebayo Alabi	Nigeria	Federal Department of Forestry Ministry of Environment 939/949Augustus Aikhomu Way, Utako District, Abuja FCT Nigeria
54	Dalia Vargas	Panama	Forestry Ministry of Environment Panama
55	Mrs. Elba Cortes		International Cooperation Officer Ministry of Environment of Panama
56	Américo López	Peru	National Forest and Wildlife Service (SERFOR) of The Ministry of Agriculture and Irrigation(MINAGRI) Av. 7 No.229, Rinconada Baja, La Molina
57	Jose Felix Pinto Bazurco		Directorate of Environmental of the Ministry of Foreign Affairs
58	Henry Adornado	Philippines	Department of Environment and Natural Resources -Ecosystems Research and Development Bureau (DENR- ERDB)
59	Muhayimana Janviere	Rwanda	Non Timber Products Rwanda Natural Resources Authority (RNRA)
60	MUNYANSANGA Frederic		Forest Inspector Forestry and Nature Conservation Department Rwanda Natural Resources Authority (RNRA) Ministry of Natural Resources PO.BOX433 KIGALI Rwanda
61	Colonel DembaMamadou Ba	Senegal	DirecteurGénéral de l'AgenceNationale des EcoVillages (ANEV) Ministèrede l’Environnement et du Développement Durable 50568 Dakar R.P SicapLiberté 3 villa No. 2082 X Av. Bourguiba
62	Ibrahima Sall		AGENCE NATIONALE DES ECOVILLAGES Conseiller en Suivi-Evaluation Chef de la Division Etudes, Planification et Communication Code Postal : 15302 Dakar Fann
63	Amos D. Kamara	Sierra Leone	Forests Imprest Administrator, REDD+ and Capacity Building Project in Sierra Leone National Protected Area Authority Ministry of Agriculture, Forestry and Food Security
64	NEVILLE ROHITHA JAYASHANTHA Amunugoda PATHIRAJAGE	Sri Lanka	Industrial Technology Institute (ITI) Ministry of Science, Technology and Research 363, Bauddhaloka Mawatha Colombo 07, Sri Lanka
65	Esajas Hesdy	Suriname	Physical Planning, Land and Forest Management
66	IBRAHIM Hussein Mwanga	Tanzania	Tanzania Forest Service Agency (TFS), Ministry of Natural Resources and Tourism P. O. Box 40832
67	Sapol Boonsermsuk	Thailand	International Forestry Cooperation Division Royal Forest Department Ministry of Natural Resources and Environment
68	Affo Ague Adji-Boye	Togo	Forest Resources Ministry of Environment and Forest Resources Monsieur NAMBIEMA Aboudoulay Chargé d’études Ministry of Environment and Forest Resources B.P.: 355 Lomé Togo
69	Losaline Ma'asi	Tonga	Agriculture and Food, Forests and Fisheries P.O. Box 14 Nuku’alofa Kingdom of Tonga
70	George Gasana	Uganda	National Forestry Authority (NFA) Ministry of Water and Environment P.O.Box 70863 Kampala Uganda
71	Jorge Giordani	Venezuela	Minister Ministry of Planning and Development
72	Tomas Eduardo Rodriguez		Forestry Sector Ministry of Agriculture
73	Nguyen Nam Son	Vietnam	Forestry Official Department of Forest Development (DFD), Vietnam Administration of Forestry (VNFOREST) Ministry of Agriculture and Rural evelopment (MARD). Room 407, B9, No2 Ngocha, Badinh Hanoi, Vietnam
